# Supplementary material for: Sociodemographic and Clinical Correlates Associated with the Frequent Service Users in an Italian Psychiatric Emergency Department
Source: Diagnostics (Basel). 2023 Jan 25;13(3):430. doi: 10.3390/diagnostics13030430 (PMC9914622; doi:10.3390/diagnostics13030430)
Supplement: Supplementary file 1 [file diagnostics-13-00430-s001.zip]

Archive with 1 entries (1 files):
- diagnostics-2060010-supplementary.pdf
